# Supplementary material for: Spatial-temporal evolution of the allometric relationship between urban economic and health resources in the Yangtze River Delta urban agglomeration
Source: PLoS One. 2025 Jan 24;20(1):e0314315. doi: 10.1371/journal.pone.0314315 (PMC11759377; doi:10.1371/journal.pone.0314315)
Supplement: S1 Table — (XLSX) [file pone.0314315.s001.xlsx]

## Sheet: Sheet1
time	area ID	gdp（10000）	beds	doctors
2009	1	150464500	97980	42384
2009	2	42302608	26026	16593
2009	3	49917200	20064	11286
2009	4	23901600	25081	11613
2009	5	25199300	14728	7597
2009	6	77402000	35408	15982
2009	7	28728038	24278	12747
2009	8	9411300	10795	5745
2009	9	11217500	11812	5620
2009	10	19170000	17858	9197
2009	11	18563943	14464	7841
2009	12	16720765	8381	5079
2009	13	16609200	13883	7949
2009	14	8268532	11874	5084
2009	15	50875530	34832	22753
2009	16	43293025	22843	16160
2009	17	25273448	20380	16156
2009	18	19180282	12842	7525
2009	19	11018263	9304	5690
2009	20	23757754	14552	9298
2009	21	17760647	14148	10188
2009	22	6265500	6618	5968
2009	23	5352361	3755	2370
2009	24	20404529	15160	11237
2009	25	5465482	6514	4768
2009	26	21021200	24793	10759
2009	27	9019997	8768	4746
2009	28	5320870	11250	4896
2009	29	5087730	8825	4067
2009	30	6658905	2894	2508
2009	31	3718734	8624	4342
2009	32	3437300	3581	1816
2009	33	7706600	13056	6190
2009	34	2669198	4670	2376
2009	35	5761845	9661	4915
2009	36	6077994	15992	6877
2009	37	5406000	9074	5037
2009	38	5840232	13480	6772
2009	39	4319284	8152	3152
2009	40	2455896	3873	2055
2009	41	4327700	7480	3732
2010	1	171659800	103443	42694
2010	2	51306500	26399	17007
2010	3	57933000	22642	11751
2010	4	29421394	27783	12165
2010	5	30448900	14713	7933
2010	6	92289100	36839	18249
2010	7	34656700	25626	13469
2010	8	11933100	11032	6274
2010	9	13880700	13201	5968
2010	10	23327600	18888	9244
2010	11	22294884	14685	7881
2010	12	19876400	8681	5476
2010	13	20487200	13644	8228
2010	14	10640900	13283	4186
2010	15	59491687	37292	24345
2010	16	51630017	24317	17237
2010	17	29250426	22022	17872
2010	18	23002027	14063	7865
2010	19	13017294	9639	5871
2010	20	27952029	15610	9593
2010	21	21100441	15616	10787
2010	22	7554826	6502	5906
2010	23	6443170	4059	2524
2010	24	24264533	16088	11521
2010	25	6632932	7198	5296
2010	26	27016100	24870	10815
2010	27	11085924	9994	5024
2010	28	6368877	12218	5017
2010	29	6035491	9156	4304
2010	30	8110148	3950	2670
2010	31	4616043	9110	4317
2010	32	4667000	3412	1834
2010	33	9881100	13731	5275
2010	34	3093198	4857	2426
2010	35	6956502	9724	4824
2010	36	7218144	16744	7913
2010	37	6505700	10448	5221
2010	38	6761209	14266	6527
2010	39	5127800	9032	3503
2010	40	3008439	4008	1928
2010	41	5257000	7422	3780
2011	1	191956900	105480	43083
2011	2	61455200	29854	17265
2011	3	68801509	24922	12265
2011	4	35516456	30283	12745
2011	5	35809857	15039	8361
2011	6	107169900	40805	19518
2011	7	40802200	28205	13607
2011	8	14105200	11642	6409
2011	9	16900000	15410	6444
2011	10	27713300	21481	9903
2011	11	26303025	15281	8066
2011	12	23114500	10152	5684
2011	13	24226100	14739	8620
2011	14	13208278	15193	5801
2011	15	70190579	40393	25773
2011	16	60592409	24477	18351
2011	17	34185315	22248	19330
2011	18	26770874	15456	8046
2011	19	15200553	10337	5945
2011	20	33319960	16624	10091
2011	21	24580703	16668	11120
2011	22	9196209	7267	6212
2011	23	7727535	4044	2659
2011	24	27544144	16025	12606
2011	25	7982174	8424	5551
2011	26	36366000	32911	14021
2011	27	16582420	13088	6364
2011	28	7802393	13102	4822
2011	29	7095384	9790	4437
2011	30	11441815	5976	6305
2011	31	5549156	9897	4224
2011	32	5794100	3649	1883
2011	33	12157400	13963	6561
2011	34	3788148	5272	2560
2011	35	8504891	11156	3931
2011	36	8531905	20118	7498
2011	37	8024267	12039	4807
2011	38	8210200	13963	6381
2011	39	6266531	10193	3603
2011	40	3724882	4331	2145
2011	41	6714000	7923	3833
2012	1	201817200	107257	47115
2012	2	72015700	32786	19101
2012	3	75681500	26603	13092
2012	4	40165800	35703	14457
2012	5	39698700	18552	10094
2012	6	120116500	43772	23194
2012	7	45586700	30664	14835
2012	8	16034200	15090	7333
2012	9	19209100	18716	9604
2012	10	31200000	25251	13945
2012	11	29332000	15853	8818
2012	12	26304200	11488	6881
2012	13	27016700	17018	9461
2012	14	15220300	16187	7145
2012	15	78020058	44778	27369
2012	16	65822064	26311	19055
2012	17	36691842	25457	19537
2012	18	28905730	16967	8458
2012	19	16643045	10982	6262
2012	20	36540321	18501	10638
2012	21	27107675	19174	10166
2012	22	9722460	8011	6386
2012	23	8531767	4562	2703
2012	24	29112616	17809	12944
2012	25	8941046	8636	5490
2012	26	41643400	35733	15303
2012	27	18736339	13655	6754
2012	28	8902164	14227	5249
2012	29	7817510	10900	4838
2012	30	12320000	6293	3639
2012	31	6205393	8816	3942
2012	32	6213008	4137	1913
2012	33	13597027	16085	7737
2012	34	4249452	5279	2622
2012	35	9707413	12676	5321
2012	36	9624981	23471	9513
2012	37	9149528	15896	5105
2012	38	9182000	15253	7053
2012	39	7156572	11780	4080
2012	40	4174466	4818	2243
2012	41	7574700	8648	4338
2013	1	216021200	113066	46250
2013	2	80117800	37186	20662
2013	3	80701800	29216	14767
2013	4	44358243	40179	16175
2013	5	43609347	19157	10850
2013	6	130157000	49341	24296
2013	7	50388916	32264	15579
2013	8	17854217	16044	7647
2013	9	21558600	21681	11173
2013	10	34755000	28878	15008
2013	11	32520078	17054	9276
2013	12	29272800	12646	7204
2013	13	30069100	18646	9567
2013	14	17062756	18951	7457
2013	15	83435193	47350	29686
2013	16	71288672	28053	19949
2013	17	40038617	29165	21093
2013	18	31476636	18398	8837
2013	19	18031501	11694	6569
2013	20	39672887	19850	11605
2013	21	29587771	21676	13374
2013	22	10565716	8828	6615
2013	23	9308493	4621	2847
2013	24	31533369	19033	13338
2013	25	9830769	9863	5883
2013	26	46729100	37739	16353
2013	27	20995271	13755	6920
2013	28	10078541	15353	5487
2013	29	8193895	10741	4918
2013	30	12928032	6847	3919
2013	31	7036634	9526	3996
2013	32	6806000	4448	2023
2013	33	14182282	17056	8313
2013	34	4702965	5829	2933
2013	35	10861431	13730	5813
2013	36	10624758	25523	10254
2013	37	10143289	16168	7696
2013	38	10102100	17587	7941
2013	39	7910950	13063	4470
2013	40	4622452	5255	2869
2013	41	8428049	9374	4725
2014	1	235677000	115335	48981
2014	2	88207500	39149	21602
2014	3	82053100	31008	15562
2014	4	49639100	43175	17518
2014	5	49018700	21528	11381
2014	6	137608900	52887	25352
2014	7	56526900	34176	16366
2014	8	19658900	16523	8065
2014	9	24553900	22858	11599
2014	10	38356200	33684	16233
2014	11	36979100	17475	9491
2014	12	32524400	12747	7516
2014	13	33708900	19539	9708
2014	14	19306800	20138	8158
2014	15	92061633	51402	31977
2014	16	76102816	29652	20984
2014	17	43030460	30864	21855
2014	18	33526045	19989	9280
2014	19	19559985	11632	6819
2014	20	42658839	20804	12012
2014	21	32082030	23154	13833
2014	22	11150977	9744	6752
2014	23	10152567	5050	3055
2014	24	33873783	21334	14266
2014	25	10517517	10724	6200
2014	26	51805600	40445	17163
2014	27	23095488	16716	7400
2014	28	11511949	15830	5688
2014	29	7893187	11243	4991
2014	30	13331200	7558	4107
2014	31	7596370	10974	4133
2014	32	7163100	5071	2162
2014	33	15443170	17873	8581
2014	34	5071697	6339	3028
2014	35	12144000	14254	6013
2014	36	11889663	27946	10899
2014	37	11405288	17200	8081
2014	38	10958100	18571	8774
2014	39	8836299	14374	5037
2014	40	5171690	5317	2563
2014	41	9176300	9905	4861
2015	1	251234500	120625	50580
2015	2	52731500	22103	22307
2016	3	57738600	23408	16632
2017	4	64120650	21049	20172
2015	5	27450900	23955	12009
2016	6	30480000	25500	26197
2017	7	33246250	17876	16790
2015	8	21606400	17372	8701
2016	9	23764800	21446	12037
2017	10	25740900	16769	17767
2015	11	97207700	41987	9826
2016	12	105030200	45195	7658
2017	13	116617100	46960	10176
2015	14	61483955	35042	8944
2015	15	100502079	58982	34832
2015	16	80036103	31700	21937
2015	17	46180766	35182	24310
2015	18	35178068	22148	9837
2015	19	20842666	13254	7370
2015	20	44659653	23159	12911
2015	21	34023399	25372	14756
2015	22	11461322	10916	7023
2015	23	10928459	5500	3328
2015	24	35538533	23723	15723
2015	25	11032922	11635	6815
2015	26	56602700	42113	17730
2015	27	24573234	17986	7558
2015	28	12530550	17343	6180
2015	29	9010822	11913	5178
2015	30	13653044	7995	4362
2015	31	7603904	11065	4188
2015	32	9116000	5197	2218
2015	33	14174300	18683	8753
2015	34	5309000	6429	3202
2015	35	13056964	15226	6134
2015	36	12674505	29956	11430
2015	37	12358259	18848	8400
2015	38	10164885	19381	9137
2015	39	9426090	15864	5418
2015	40	5447404	6096	2859
2015	41	9714569	10561	5045
2016	1	281786500	126838	65386
2016	2	67682000	38154	25272
2017	3	75976000	33283	18107
2015	4	145040700	56894	21836
2016	5	154750900	60847	12447
2017	6	170362800	56135	27667
2015	7	21261900	23188	17967
2016	8	23511200	25266	10979
2017	9	25509200	27100	12385
2015	10	36879000	20295	18124
2016	11	41017800	21865	10405
2017	12	46047050	17925	7884
2015	13	85182600	33647	11287
2016	14	92100200	36150	10327
2016	15	113137223	64557	38172
2016	16	86864911	33412	22941
2016	17	51015586	35086	24976
2016	18	38621104	23283	10408
2016	19	22843743	12836	7619
2016	20	47890304	25225	14171
2016	21	36849362	26930	15630
2016	22	12515883	11948	6780
2016	23	12411989	4970	6327
2016	24	38986594	25656	16637
2016	25	12102414	12383	7271
2016	26	62743777	43880	19285
2016	27	26994385	18486	7940
2016	28	13858228	17812	6460
2016	29	9638395	15817	6249
2016	30	14937617	8075	4402
2016	31	7990337	10613	4283
2016	32	8523000	7874	3314
2016	33	9211000	17405	8090
2016	34	9547000	7364	3273
2016	35	9506000	16598	6314
2016	36	10037000	34153	13181
2016	37	11656000	20168	8701
2016	38	12099000	17516	8626
2016	39	10461044	16976	5663
2016	40	5890196	5945	2637
2016	41	10578243	11192	5151
2017	1	304292600	115916	67907
2017	2	103243200	36544	28100
2015	3	53198804	44550	19610
2016	4	58085200	48926	21836
2017	5	62818750	39764	22900
2015	6	42125000	35642	30300
2016	7	45760800	37139	18124
2017	8	50315800	29767	18200
2015	9	40168400	17864	12700
2016	10	44493800	18421	18200
2017	11	49577750	16260	10900
2015	12	35024800	12392	8100
2016	13	38338400	12714	11600
2017	14	39419200	10859	11500
2017	15	124114370	70187	41833
2017	16	97159771	34135	24268
2017	17	55538601	36327	26674
2017	18	43670470	22044	11392
2017	19	25017209	13962	8080
2017	20	51029628	21242	15195
2017	21	38925841	26814	16372
2017	22	13610849	11621	6930
2017	23	12789488	5056	3581
2017	24	43866645	24955	17235
2017	25	13024532	12042	7913
2017	26	70486419	42707	20964
2017	27	29889851	17741	8702
2017	28	15502394	15289	6297
2017	29	10485730	13645	6201
2017	30	17059308	7610	4756
2017	31	8.92112e+06	9241	4524
2017	32	9211000	6678	3337
2017	33	17243813	15530	8638
2017	34	6.27366e+06	6368	3398
2017	35	16122877	13721	6625
2017	36	15806894	28433	13915
2017	37	14910167	15415	9221
2017	38	11981003	12302	9062
2017	39	11616494	12545	6397
2017	40	6.36972e+06	5188	2932
2017	41	11875145	10043	5344
2018	1	326798700	129007	74948
2018	2	128204000	49448	31560
2018	3	114386200	39743	21004
2018	4	67552300	41553	25776
2018	5	70502700	20927	14087
2018	6	185974700	58022	32852
2018	7	84270000	35425	19852
2018	8	27717000	18215	12102
2018	9	36012500	18597	13435
2018	10	54870800	29155	18753
2018	11	54661700	17119	11209
2018	12	40500000	11416	8200
2018	13	51076300	20253	12251
2018	14	27507200	28108	12169
2018	15	135091508	75186	44896
2018	16	107454632	35591	25850
2018	17	60061616	37414	28387
2018	18	48719836	22500	12340
2018	19	27190675	13598	8847
2018	20	54168952	21651	15662
2018	21	41002319	29290	17286
2018	22	14705816	12571	7294
2018	23	13166986	5698	4105
2018	24	48746696	26879	18103
2018	25	13946650	12340	8032
2018	26	78229061	48042	22320
2018	27	32785317	18133	8885
2018	28	17146560	17101	7219
2018	29	11333064	14470	6229
2018	30	19181000	7922	5045
2018	31	9851902	9252	4603
2018	32	9547000	7815	3546
2018	33	19175850	16773	8880
2018	34	6779143	6735	3440
2018	35	18017496	14419	6840
2018	36	17595199	32749	15403
2018	37	16302217	16323	9406
2018	38	12880538	12784	9261
2018	39	12771945	14250	7198
2018	40	6849253	5913	3001
2018	41	13172047	10824	5506
2019	1	381560000	136682	77729
2019	2	140310000	53499	35735
2019	3	118520000	42210	23166
2019	4	71510000	43616	28042
2019	5	74010000	23036	14831
2019	6	192360000	60649	35541
2019	7	93830000	36461	20851
2019	8	31390000	18972	12870
2019	9	38710000	19996	14579
2019	10	57020000	29368	19583
2019	11	58500000	17788	12557
2019	12	41270000	11650	8469
2019	13	51330000	21562	13309
2019	14	30990000	29154	13929
2019	15	153730000	79957	48962
2019	16	119850000	37354	29565
2019	17	66060000	38313	30136
2019	18	53700000	23744	13422
2019	19	31220000	16925	9422
2019	20	57810000	22001	16312
2019	21	45600000	30305	18938
2019	22	15740000	13363	7453
2019	23	13720000	5632	3883
2019	24	51340000	27762	19258
2019	25	14770000	13097	8318
2019	26	94090000	52285	26816
2019	27	36180000	18611	9052
2019	28	20570000	18086	7818
2019	29	12960000	14991	6494
2019	30	21110000	8599	5377
2019	31	10780000	10406	4942
2019	32	9506000	7761	3565
2019	33	23810000	17915	9414
2019	34	8180000	6970	3698
2019	35	29090000	16437	8357
2019	36	27050000	34938	16217
2019	37	19790000	17665	9826
2019	38	16200000	13393	9634
2019	39	17490000	16448	8374
2019	40	8320000	6550	3091
2019	41	15610000	11741	5699
2020	1	387010000	143638	78364
2020	2	148180000	57455	37823
2020	3	123700000	42878	25031
2020	4	73200000	41628	29840
2020	5	78050000	23860	15408
2020	6	201700000	63611	37185
2020	7	100360000	38867	22375
2020	8	32770000	18692	13398
2020	9	40250000	19746	14632
2020	10	59530000	31360	21167
2020	11	60480000	18906	13203
2020	12	42200000	12477	8965
2020	13	53130000	22133	14029
2020	14	32620000	30781	14733
2020	15	161060000	84251	51135
2020	16	124090000	38420	31891
2020	17	68710000	38678	31472
2020	18	55100000	24206	15322
2020	19	32010000	16826	9851
2020	20	60010000	24096	17831
2020	21	47040000	30883	19994
2020	22	16390000	13655	7532
2020	23	15120000	6033	4027
2020	24	52630000	28286	20054
2020	25	15400000	13016	8569
2020	26	100460000	59271	29045
2020	27	37530000	23210	10555
2020	28	20830000	21473	10191
2020	29	13370000	15559	7864
2020	30	21870000	11644	5837
2020	31	11190000	11132	5642
2020	32	10037000	8142	4129
2020	33	24680000	21707	11001
2020	34	8500000	7813	3790
2020	35	30320000	19752	10327
2020	36	28050000	39058	19564
2020	37	20450000	22962	13324
2020	38	16700000	17098	11343
2020	39	18060000	19615	11339
2020	40	8690000	7397	3793
2020	41	16070000	12576	6614
2021	1	432150000	150815	84055
2021	2	163560000	59748	39326
2021	3	140030000	40632	25595
2021	4	81170000	42962	29122
2021	5	88080000	25818	15936
2021	6	227180000	66571	39441
2021	7	110270000	39277	22786
2021	8	37280000	19146	13229
2021	9	45500000	18815	14433
2021	10	66170000	31254	21480
2021	11	66960000	19624	13097
2021	12	47630000	13033	9082
2021	13	60250000	21313	13936
2021	14	37190000	32406	15203
2021	15	181090000	85475	55013
2021	16	145950000	39686	34274
2021	17	75850000	40539	33373
2021	18	63550000	24972	17729
2021	19	36450000	18865	10988
2021	20	67950000	25503	18108
2021	21	53550000	31518	21392
2021	22	18760000	13970	8035
2021	23	17040000	5732	4220
2021	24	57860000	28309	20491
2021	25	17100000	13595	9045
2021	26	114130000	60026	30830
2021	27	43030000	23670	11312
2021	28	19890000	22129	10396
2021	29	14570000	15398	8193
2021	30	24390000	11401	6262
2021	31	12230000	9228	5746
2021	32	11656000	8089	4183
2021	33	26570000	21782	11244
2021	34	9570000	7673	3895
2021	35	33620000	19586	11414
2021	36	30720000	40875	20563
2021	37	21680000	21886	14202
2021	38	19230000	15869	12215
2021	39	19730000	18572	12007
2021	40	10040000	7622	3848
2021	41	18340000	12184	6893
2022	1	446530000	156500	85100
2022	2	169080000	63951	40610
2022	3	148510000	41745	25859
2022	4	84580000	43953	29872
2022	5	95500000	26274	16578
2022	6	239580000	68707	41048
2022	7	113800000	39944	23077
2022	8	40050000	19467	13366
2022	9	47420000	20225	14582
2022	10	70800000	31424	21583
2022	11	71050000	20123	13538
2022	12	50170000	13550	9522
2022	13	64020000	22573	14239
2022	14	41120000	33155	15368
2022	15	187530000	87950	57455
2022	16	157040000	41423	35939
2022	17	80300000	41995	35201
2022	18	67390000	25405	20366
2022	19	38500000	19043	11621
2022	20	73510000	26461	19456
2022	21	55620000	32367	22700
2022	22	20030000	14979	8412
2022	23	19510000	5899	4459
2022	24	60410000	30393	21483
2022	25	18310000	14154	9516
2022	26	120130000	63216	32743
2022	27	45020000	23820	11642
2022	28	20120000	22223	10649
2022	29	15410000	16848	8410
2022	30	25210000	11614	6601
2022	31	13030000	9866	5885
2022	32	12099000	7995	4189
2022	33	27670000	22810	12719
2022	34	10020000	7879	4211
2022	35	36100000	20269	12402
2022	36	32330000	43126	23869
2022	37	22250000	24094	15228
2022	38	20050000	16428	13102
2022	39	21020000	23477	12768
2022	40	10790000	7909	4223
2022	41	19140000	13507	7288
